# Supplementary material for: Mechanisms for Mid-Air Reorientation Using Tail Rotation in Gliding Geckos
Source: Integr Comp Biol. 2021 Jun 18;61(2):478–90. doi: 10.1093/icb/icab132 (PMC8427175; doi:10.1093/icb/icab132)
Supplement: icab132_Supplemental_File [file icab132_supplemental_file.zip]

Archive with 1 entries (1 files):
- ICB Movie.mp4
